# Supplementary material for: Cisplatin Dependent Secretion of Immunomodulatory High Mobility Group Box 1 (HMGB1) Protein from Lung Cancer Cells
Source: Biomolecules. 2023 Aug 31;13(9):1335. doi: 10.3390/biom13091335 (PMC10526420; doi:10.3390/biom13091335)
Supplement: Supplementary file 1 [file biomolecules-13-01335-s001.zip]

Archive with 2 entries (2 files):
- biomolecules-2527825-Figure S1-S12.pdf
- biomolecules-2527825-Figure S13.pdf
